# Supplementary material for: Advanced Fractionation of Kraft Lignin by Aqueous Hydrotropic Solutions
Source: Molecules. 2023 Jan 10;28(2):687. doi: 10.3390/molecules28020687 (PMC9867506; doi:10.3390/molecules28020687)
Supplement: Supplementary file 1 [file molecules-28-00687-s001.zip]

Archive with 1 entries (1 files):
- molecules-2128066-supplementary.pdf
